# Supplementary material for: Kinetic and Parametric Analysis of the Separation of Ultra-Small, Aqueous Superparamagnetic Iron Oxide Nanoparticle Suspensions under Quadrupole Magnetic Fields
Source: Micromachines (Basel). 2023 Nov 17;14(11):2107. doi: 10.3390/mi14112107 (PMC10672830; doi:10.3390/mi14112107)
Supplement: Supplementary file 1 [file micromachines-14-02107-s001.zip]

Archive with 1 entries (1 files):
- micromachines-2676396-supplementary.pdf
